# Supplementary material for: Factors associated with patients’ demand for low-value care: a scoping review
Source: BMC Health Serv Res. 2024 Dec 28;24:1656. doi: 10.1186/s12913-024-12093-7 (PMC11681654; doi:10.1186/s12913-024-12093-7)
Supplement: Supplementary file 2 — Supplementary Material 2. [file 12913_2024_12093_MOESM2_ESM.xlsx]

## Sheet: General
Article	Text fragment + Relevance highlighted	Open code	Axial Code	Selectieve Code
Alber et al. (2017)	The interview partners also pointed to reasons of medically unnecessary referrals which could not be influenced by the GPs themselves (indirect factors): So-called “circle referrals” made by secondary care specialists within the office-based ambulatory sector which undermine the role of the GP both as a family doctor and a gate-keeper; narrow follow-up intervals (every three months) in the out-pa…	-Patients have a considerable need for reassureance -Patients consider secondary care specialist to be better qualified	-Perceived insecurity -Lack of trust in the provider	-Emotions -Interaction with the healthcare provider
Alber et al. (2017)	Patient-derived drivers, relating to patient demands which arise from a multidimensional setting of personal belief systems.	-Personal beliefs are related to patiend demand drivers	-Beliefs	-Preferences and expectations
Alber et al. (2017)	Having a customer-oriented role perception	-Having a customer-oriented role perception	-Consumerism	-Economic factors
Alber et al. (2017)	Having beliefs that ''good medicine'' includes ultrasound/imaging	-Having beliefs that ''good medicine'' includes ultrasound/imaging	-Beliefs	-Preferences and expectations
Alber et al. (2017)	Preferring specialists for basic medical problems	-Preferring specialists for basic medical problems	-Lack of trust in the provider	-Interaction with the provider
Alber et al. (2017)	Shopping for docters	-Shopping for docters	-Consumerism	-Economic factors
Alber et al. (2017)	Stakeholders (including patients) can have pronounced health worries	-Stakeholders (including patients) can have pronounced health worries	-Perceived insecurity	-Emotions
Alber et al. (2017)	Having a ''prevention dogma'': more care / prevention is better	-Having a ''prevention dogma'': more care is better -Having a ''prevention dogma'': prevention is better	-Extension bias -Risk aversion	-Cognitive biases -Cognitive biases
Alber et al. (2017)	Decreasing lay knowledge on medical issues	-Decreasing lay knowledge on medical issues	-Unawareness	-Knowledge-related factors
Alber et al. (2017)	Influence of the media can affect patients to demand care	-Influence of the media can affect patients to demand care	-Marketing	-Economic factors
Bishop et al. (2017)	The most frequently cited reason by all specialties was patient expectations. “There's an expectation when they come for a well visit that they want all their blood work redone when their cholesterol is beautiful…and they still want it done”, said one primary care physician.	-Patient expectations are a frequently cited reason -Patients want their blood work redone even when the results are good	-Beliefs -Extension bias	-Preferences and expectations -Cognitive bias
Born et al. (2019)	Central to tackling overuse is understanding and incorporating patient and public views. A core principle of Choosing Wisely is encouraging conversations with patients about whether a test or treatment is necessary. Campaigns in many countries try to deliver a key public facing message that “more is not always better.”	Public's view that more is better	-Extension bias	-Cognitive biases
Born et al. (2019)	Doctor surveys show that the perception of whether patients will accept evidence against unnecessary tests or treatments, rather than patient demand, drives overuse.	-Patients do not accept overuse evidence	-Not accepting the concept of overuse	-Knowledge
Born et al. (2019)	Psychological biases, such as confirmation bias and loss aversion, strongly influence healthcare professionals and patients, making the action of stopping a practice feel difficult compared with the relative ease of implementing new practices.	-Confirmation bias hinders the action of stopping a practice -Loss aversion hinders the action of stopping a practice	-Confirmation bias -Loss aversion	-Cognitive biases -Cognitive biases
Buist et al. (2016)	Notable barriers included time constraints (45%), challenges overcoming patient preferences and values (44%), community standards of care (43%), fear of patients’ dissatisfaction (41%), patients’ knowledge about harms of having low-value care (38%), availability of tools to support relevant shared decision making (37%), and fear of litigation (31%). Some of the identified barriers can be addresse…	-Patient preferences and values are challenging to overcome -Patients' knowledge about harms and benefits	-Beliefs -Asymmetry of risks and benefits	-Preferences and expectations -Cognitive biases
Carpenter et al. (2015)	Many other factors also drive ED provider decisions to order advanced imaging that may be of limited utility for low-risk patients, including patient expectations (real or imagined).	-Patient expectations drive advanced imaging	-Beliefs	-Preferences and expectations
Duffin et al. (2020)	On the basis of the characteristics of the pain, a dentist may perform unnecessary endodontic or extraction procedures for a pain referred from the temporal tendon; a physician may prescribe an inappropriate medication for a headache or neuralgia that has significant side effects in an attempt to manage pain of temporal tendon origin.	-Unnecessary procedures because of pain experienced by the patient	-Pain	-Biomedical
Edmeads (1997)	Many patients believe physicians often misdiagnose headache.	-Patients believe that physicians often misdiagnose headaches	-Lack of trust in the provider	-Interaction with health care provider
Edmeads (1997)	Many (patients) lack confidence in their physicians' ability to manage headaches;	-Patients lack confidence in physicians' abilities	-Lack of trust in the provider	-Interaction with health care provider
Edmeads (1997)	When patients overuse analgesics, they no longer relieve but instead receive headaches. These patients present some of the most challenging problems to physicians involved in headache management. Physicians, pharmacists, and patients alike must know the risks involved in use of apparently innocuous medications.	Patients are unaware about the risks involved in medication use	-Unawareness	-Knowledge-related factors
Ellen et al. (2021)	More specifically, at the patient level, the “well-informed” and “demanding” patient, the need to feel secure, cultural and familial issues were identified as the driving factors leading to overuse.	-Over-informed patients demand low-value care -Need to feel secure -Familial issues drive overuse	-Over-informed -Perceived insecurity -Social network	-Knowledge-related factors -Emotions -Socio-cultural
Ellen et al. (2021)	The concept of the “well-informed patient” (or patients that think they are well informed), was invoked by nearly half of participants. This is the kind of patient who, in an effort to assert control over their situation, gathers all possible information, and may actually be causing themselves harm by demanding unnecessary services.	-Gathering all possible information can cause harm -To assert control over their situation by gathering information and demanding unnecessary care.	-Over-informed -Need for control	-Knowledge-related factors -Emotions
Ellen et al. (2021)	Participants felt that patients without sufficient medical knowledge might take an idea out of context, or cite information they read online which is not reputable.	-Patients without sufficient knowledge take ideas out of context -Citing information which is not reputable	-Limited health literacy -Anchoring effect	-Knowledge-related factors -Cognitive biases
Ellen et al. (2021)	Participants stated that patients can be demanding, “shopping around” for physicians until they are told what they want to hear, that is, “the doctor will say a,b,c and the patient will go for opinion c,d,e” and lack respect for physician authority that is, “an atmosphere [that] demands treatments, doesn’t believe doctors, wants more”.	-Shopping around for physicians to receive preferred care -Demanding care until told what they want to hear	-Consumerism -Confirmation bias	-Economic factors -Cognitive biases
Ellen et al. (2021)	Nearly half of the participants also mentioned patients’ desire for security, and to undergo procedures “just in case.”	-Patients desire security -To undergo procedures just in case	-Perceived insecurity -Anticipated regret aversion	-Emotions -Cognitive biases
Ellen et al. (2021)	Regarding culture, participants referred to extending life at all costs, regardless of quality of life, a societal contextual factor, “the goal is only to win . . . the goal is only to beat the cancer, even when it’s obvious and clear to anyone that it’s not going to happen’’.	-The idea to extend life at all costs, regardless of quality of life	-Maximization of length and quality of life	-Biomedical and care-related factors
Ellen et al. (2021)	This attitude stems perhaps from the fear associated with cancer, that is, “if you ask someone what scares them most, the word cancer will be within the first three on the list”.	-Fear associated with cancer	-Fear and anxiety	Emotions
Ellen et al. (2021)	Last, family members were referred to as sources of pressure by some participants, pushing patients to demand unnecessary treatments, or demanding on the patient’s behalf.	-Family members pressure patients to demand unnecessary treatments	-Social network	-Socio-cultural factors
Fifer et al. (2022)	A key barrier to conservative care is spine pain patients’ expectations that they should be treated with aggressive care.	-Spine pain patients expected to be treated with aggressive care	-Beliefs	-Preferences and expectations
Fifer et al. (2022)	Participants offered descriptors of spine patients requesting aggressive care. These included ‘demanding and anxious’, ‘having had high-intensity care previously’, ‘lacking time for low intensity treatments like PT’, having ‘low coping skills’ and having ‘multiple comorbidities’.	-Patients that were anxious requested or demanded aggressive care -Previously received care influences demand -Lacking time for low-intensity treatments like physiotherapy -Low-coping skills is associated with aggressive care demand -Demand of aggressive care is associated with having multiple comorbidities	-Fear and anxiety -Experiences -Ease of use -Limited health literacy -Severity and number of health threats	-Emotions -Preferences and expectations -Biomedical and care-related factors -Knowledge-related factors -Biomedical and care-related factors
Fifer et al. (2022)	These patients were viewed as best managed by giving them the aggressive care they requested. ‘If the patient doesn’t accept the treatment, they won’t follow it. An internist suggested ‘people who are anxious or stressed … aren’t willing and aren’t able to learn from our interaction’.	-Anxious or stressed patients demand aggressive care -Patients not willing to learn from interactions demand aggressive care -Patients that are not able to learn demand agressive care	-Fear and anxiety -Not accepting the concept of overuse -Limited health literacy	-Emotions -Knowledge-related factors -Knowledge-related factors
Fifer et al. (2022)	I ask them for their treatment preferences… we have to take that into consideration… it’s their decision’.	-Patients' demand for low-value care is based on their preferences	-Beliefs	-Preferences and expectations
Gangathimmaiah et al. (2023)	Patient expectations emerged as key barriers.	-Patient expectations emerged as key barriers	-Beliefs	-Preferences and expectations
Gangathimmaiah et al. (2023)	Third party requirements from work and insurance companies.	-Patients demand low-value care for work and insurance related reasons	-Present and future income effects	-Economic factors
Gangathimmaiah et al. (2023)	Limited involvement in/disagreement with/insistence on making decision	-Demanding low-value care because of limited involvement -Demanding low-value care because of a disagreement or insistence on making decisions	-Acceptance of care recommended by the provider -Not accepting the concepts of overuse	-Interaction with the provider -Knowledge-related factors
Gangathimmaiah et al. (2023)	Patient or family expectations.	-Demanding low-value care because of patient expectations -Demanding low-value care because of family	-Beliefs -Social network	-Preferences and expectations -Socio-cultural network
Gangathimmaiah et al. (2023)	Provider patient trust in provider (lack of therapeutic relationship)	-Demanding low-value care is associated with patients' trust in the provider	-Lack of trust in the provider	-Interaction with the healthcare provider
Gangathimmaiah et al. (2023)	Need for validation of symptoms, reassurance and diagnosis (additonally for work and insurance companies)	-Need for validation for work and insurance -Demanding care because of a need for validation of symptoms -Need for reassurance	-Present and future income effects -Imperative knowledge bias -Perceived insecurity	-Economic factors -Cognitive biases -Emotions
Gangathimmaiah et al. (2023)	While patient/family expectations prevented appropriate antibiotic use in sinusitis and imaging for low back pain.	-Patient expectations prevented appropriate antibiotic use -Family (expectations) prevented appropriate antibiotic use	-Beliefs -Social network	-Preferences and expectations -Socio-cultural factors
Gaver (2022)	The popularity paradox occurs when a screening test with high rates of overdiagnosis is seen as being successful. The higher the rate of overdiagnosis, the greater is the perceived benefit, as more people are “cured”.	-Screening tests with high rates of overdiagnosis are perceived as succesful and beneficial	-Asymmetry of risks and benefits	-Cognitive biases
Gaver (2022)	The widespread survivor stories drive more people to request the screening test, which feeds the vicious cycle of overdiagnosis. Personal stories expressing gratitude to the practitioner who had recommended a screening test that discovered an asymptomatic disease and therefore saved a life are common.	-Widespread survivor experiences incentivize patients to request screening tests -Stories of patients expressing gratitude to the practitioner who recommended a screening test for an asymptomatic disease contributed to requests of screening tests from patients	-Experiences -Acceptance of care recommended by the provider	-Preferences and expectations -Interaction with the provider
Gaver (2022)	Those survivor stories are supported and reinforced by wishful thinking; and by fears of both patients and doctors.	-Survivor stories supported by wishful thinking incentivized patients to demand care -Survivor stories of screenings are supported by fears of Patients	-Beliefs -Fear and anxiety	-Preferences and expectations -Emotions
Gaver (2022)	The major financial and health consequences and the unavoidable anxiety caused by incidental findings turn many people into VOMIT: victims of modern imaging technology, according to a catchy acronym. The contribution of incidental findings to overdiagnosis was demonstrated in thyroid cancer and kidney cancer. Novel strategies to reduce incidental findings and the resulting overdiagnosis should be…	-Fear and anxiety caused by incidental findings contribute to overdiagnosis	-Fear and anxiety	-Emotions
Hersch et al. (2013)	Prior awareness of overdiagnosis was limited to only a few women who had heard of it in the context of prostate cancer.	-Limited awareness of overdiagnosis	-Unawareness	-Knowledge-related factors
Hersch et al. (2013)	The idea of overdiagnosis occurring in breast cancer screening was surprising and challenged women’s beliefs about breast cancer generally being a serious and dangerous disease. Many women expressed surprise or disbelief at the current limitations we described in distinguishing between cancers that do require treatment and those that may not. There was some prior awareness that cancers are graded…	-The idea of overdiagnosis was surprising -The idea of overdiagnosis challenged beliefs about cancer	-Unawareness -Beliefs	-Knowledge-related factors -Preferences and expectations
Hersch et al. (2013)	Women also struggled with the fact that overdiagnosis cannot be identified at the level of individual patients—so that even if a given case is “slow growing,” there is no way to know for sure that it will remain non-threatening throughout the woman’s lifetime and thus represents an instance of overdiagnosis	-There is no way to know for sure if a lump remains non-threatening	-Perceived insecurity	-Emotions
Hersch et al. (2013)	In contrast, a few women reacted quite defensively to the concept of overdiagnosis or questioned why it mattered. They disagreed with the notion that it could be considered a bad outcome to find a cancer and have treatment that was ultimately not needed. These women perceived “overdetection” as a value laden term, labelling the phenomenon as negative without real justification.	-Questioning and disagreeing the concept of overdiagnosis	-Not accepting the concept of overuse	-Knowledge-related factors
Hersch et al. (2013)	Women valued screening as an opportunity to gain a sense of reassurance that everything was all right. They recognised that, even in light of overdiagnosis, they still had good chances of going through screening over many years without having any cancer diagnosed. Therefore, many women did not seem motivated to make a well informed and carefully considered decision about whether to have screening.	-Screening is an opportunity to reassure that everything is all right	-Perceived insecurity	-Knowledge-related factors
Hofmann (2020)	The prominence effect: This is the effect from the tendency that one dominant factor determines the decision-makers’ preferences. Situations in clinical practice as in health policy making are complex, and taking all aspects into account is demanding. Hence, reducing complexity by highlighting one (or a few) aspects eases the process. However, this hampers rational priority setting.	-The tendency to focus on one dominant factor for decision-making	-Prominence effect	-Cognitive biases
Hofmann (2020)	Loss aversion: According to this effect we feel uncomfortable with loosing what we have, or in economic terms “the disutility of giving up an object is greater that the utility associated with acquiring it”.	-The loss of an option is greater than the utlility associated with acquiring it	-Loss aversion	-Cognitive biases
Hofmann (2020)	Other related effects are anticipated decision regret and better safe than sorry. For example, the fear of doing too little may be greater than the fear of doing too much (Fear Asymmetry), which may be related to defensive medicine and what has been called the “popularity paradox”. Excessive laboratory tests and unwarranted imaging are but two examples of this, and where priority setting principl…	-Better safe than sorry	-Anticipated decision regret	-Cognitive biases
Hofmann (2020)	Aversion to Risk and Aversion to Ambiguity are aversions to dangers or uncertainties that may make us resist priority setting, e.g., in terms of curbing the use of diagnostics. We cling to making extra blood tests or excess imaging even though they will not increase our knowledge or change the clinical pathway because we are afraid of missing something.	-Aversions to dangers or uncertainty	-Risk aversion	-Cognitive biases
Hofmann (2020)	Anchoring Effect, where the decision-maker is relying too much on initial information, and not on more hard-to-get high quality evidence	-Relying on initial information and not on high quality evidence	-Anchoring effect	-Cognitive biases
Hofmann (2020)	Yet two other biases are what have been called sacred values and taboo trade-offs. According to the first there are some values, such as saving a person’s life, which people are knowingly reluctant to trade-off no matter what the harms and benefits of doing so may be. Correspondingly, to trade off health against (material) consumption is considered to be taboo. Clearly, a strong urge to save live…	-A strong urge to save lives, no matter what	-Maximization of length and quality of life	-Biomedical and care-related factors
Hofmann (2020)	The Extension Bias is a tendency to think that more is better than little, for example in terms of more monitoring or more tests. While there are many examples of where more diagnostics and more treatment certainly are good for individuals’ and population health, lessons on overdiagnosis and overtreatment has taught us that this is no general rule. Extension bias certainly challenges resource all…	-A tendency to think that more care is better than less care	-Extension bias	-Cognitive biases
Hofmann (2020)	There is also an Asymmetry of risks and benefits as we tend to understand risks and benefits in very unbalanced and biased ways. Accordingly, technologies and services may not be assessed in an unengaged way. The risks of low-value technologies appear to be underestimated while the benefits may be overestimated.	-To understand risks and benefits in very unbalanced and biased ways	-Asymmetry of risks and benefits	-Cognitive biases
Hofmann (2020)	In the field of diagnostics this is expressed as an Imperative of Knowledge, e.g., in terms of that “to know is better than not to know” While knowledge certainly is a good thing in health care, false positives, incidental findings, and overdiagnosis undermine the universality of this benefit. Nonetheless, we want to know, and tend to think that early detection is better than late. Therefore, to …	-Thinking that early detection is better than later detection	-Imperative knowledge bias	-Cognitive biases
Hofmann (2021)	One example is the ‘loss aversion’, according to which we feel uncomfortable with losing what we have, or in economic terms ‘the disutility of giving up an object is greater that the utility associated with acquiring it’ (Kahneman et al., 1991). This is exactly what we may fear is happening when we reassess or disinvest in (health) technology. By disinvestment, we think we lose something, e.g. be…	-We feel uncomfortable with losing what we have, because we attribute unreasonable value to what we have	-Loss aversion	-Cognitive biases
Hofmann (2021)	Other related psychological effects are ‘anticipated decision regret’ (Tymstra, 1989) and ‘better safe than sorry’. For example, the fear of doing too little may be greater than the fear of doing too much – the fear of ignoring dominates the fear of exaggerating (aversion asymmetry). This effect may enhance the fear of reducing, taking something away or disinvesting.	-Doing too little may be worse than doing too much -Better safe than sorry -The fear of a potential disease dominates patients' thoughts	-Extension bias -Anticipated regret aversion -Fear and anxiety	-Cognitive biases -Cognitive biases -Emotions
Hofmann (2021)	Imperative action: The imperative of possibility is related to another imperative, which expressed by the traditional medical phrase ut aliquid fiat (that something must happen), i.e. that there is an obligation to act, and that action is better than inaction. Technology is associated with actionability and reducing readiness to action can be conceived of as plummeting professional stamina.	-Something must happen, because action is better than inaction	-Imperative action bias	-Cognitive biases
Hofmann (2021)	Yet, another connected imperative is the imperative of extension (sometimes also called extension bias). According to the imperative of extension more is better than little (Rank, 2008). This can be observed in a variety of fields, e.g. ‘more tests are better than few’. Reassessing (with the prospect of reducing) and disinvesting in technologies certainly breaks with basic intuitions that more is…	-More care is better than less care	-Extension bias	-Cognitive biases
Hofmann (2021)	One imperative that also can counter disinvestment is what has been called the imperative of knowledge. In the field of diagnostics this is expressed as ‘to know is better than not to know’ despite the fact that many diagnostic tests have many false positives, incidental findings and overdiagnosis, so that the risks outrun the benefits. Nonetheless, we want to know, and tend to think that early d…	-We tend to think that early detection is better than late / To know is better than not to know	-Imperative knowledge bias	-Cognitive biases
Hudgins and Rising (2016)	Patients' existential fears of unknowns associated with illness and unusual bodily signs and symptoms are common, but unexamined drivers to the emergency department.	-Unknown illnesses, bodily signs and symptoms are unexamined drivers -Patients' existential fears of unknowns	-Perceived insecurity -Fears and anxiety	-Emotions -Emotions
Hudgins and Rising (2016)	Through ethnographic methods and anthropological analyses we find that fear of failing to fulfill social roles due to a potentially debilitating illness, affect this man's patterns of health-seeking behaviors.	-Fear of failing to fulfill social roles as provider due to an illness -A debilitating illness affects health-seeking behaviour -Fear affects this man's health-seeking behaviour	-Present and future income effects -Severity and number of health threats -Fear and anxiety	-Economic factors -Biomedical and care-related factors -Emotions
Hudgins and Rising (2016)	This visit followed previous ED and primary care physician visits. During the interview in his home, he discussed how his mother, aunt and grandmother had all succumbed to strokes, and how his fear of sharing the same fate kept him from getting care when he didn't have insurance, and drove him to get care when he did. In both instances, fear was the motivator, yet his vulnerability shifted when h…	-Fear of sharing the same fate drove his care demand -The idea of succumbing to strokes drove him to get care -Experiencing the same fate as his relatives drove him to get care -Having insurance drove him to get care	-Fear and anxiety -Severity and number of health threats -Experiences -Insurance coverage	-Emotions -Biomedical and care-related factors -Preferences and expectations -Economic factors
Hudgins and Rising (2016)	And like his mother, he is the head of his family and shoulders the responsibility for the family's well-being. ''The pain be outrageous or whatever the suffering or whatever. “ My mom did it. I do it. My grandma did it. You know what I'm saying? My mom did the same things as me. She was stubborn. She won't tell you about none of the stuff that was going on. All she would tell me about bills and …	-He is the head of his familiy and shoulders their well-being -The pain drove him to get care -The suffering was outrageous	-Present and future income effects -Pain -Severity and number of health threats	-Economic factors -Biomedical and care-related factors -Biomedical and care-related factors
Hudgins and Rising (2016)	This reversal in approach to health-seeking draws on the same Sexed, familial tropes, but instead of keeping him from care, his fear guides him toward care: “Well if I don't get my health together, I ain't gonna be able to deal with none of it [responsibilities for family]. Like I said, if I can't help my family, it's like I let them down.	-Familial tropes guide him towards care -Fear guides him towards care	-Social network -Fear and anxiety	-Socio-cultural factors -Emotions
Hudgins and Rising (2016)	His intense concern about family and his self imposed moral obligations are powerful motivators for him to both ignore medical advice, and to follow through with care.	-Self imposed moral obligations to care for his family -Concern about his family	-Social network -Social network	-Socio-cultural factors -Socio-cultural factors
Hudgins and Rising (2016)	Through our research, we learned that the ED is a place patients`go to alleviate their fear, but that fear is rooted in much more than just the unknown of a health condition.	-Going to the ED to alleviate fear -Having an unknown condition	-Fear and anxiety -Perceived insecurity	-Emotions -Emotions
Jensen et al. (2020)	Participants felt that once a thyroid nodule is discovered, biopsy is habitual and expected. Patients and providers also believed that surgery is the default treatment and provides peace of mind by removing the cancer.	-A biopsy is expected after a thyroid nodule is discovered -Expecting more treatment after diagnostics -Surgery is believed to be the default treatment -Removing cancer provides peace of mind	-Imperative action bias -Extension bias -Beliefs -Perceived insecurity	-Cognitive biases -Cognitive biases -Preferences and expectations -Emotions
Jensen et al. (2020)	They acknowledged how diagnosis of the ‘‘C word’’ elicits fear and anxiety that in turn provokes a gut instinct to ‘‘get it out.’’ Nobel Laureate and decision psychologist Daniel Kahneman describes these automatic thoughts as fast and intuitive but warns that impulses, judgements, and decisions that result from these reactions are prone to bias, errors, or other cognitive illusions.	-The ''C word'' elicits fear and anxiety -A diagnosis provokes a gut instinct to get it out	-Fear and anxiety -Imperative action bias	-Emotions -Cognitive biases
Jensen et al. (2020)	Another key finding of this study is the role of patients’ and providers’ beliefs about cancer in driving the processes from overdiagnosis to overtreatment. While providers commonly acknowledged the role of cancer, fear and anxiety in decision making by patients, they also discussed their own fears and biases. Studies have shown that patients who report higher levels of anxiety following a diagno…	-Cancer beliefs drive the proces from overdiagnosis to overtreatment -Higher levels of anxiety result in surgical treatment options -Choosing a surgical treatment option after a cancer diagnosis	-Beliefs -Fear and anxiety -Imperative action bias	-Preferences and expectations -Emotions -Cognitive biases
Kangovi et al. (2013)	Many participants described a greater sense of trust in the technical quality of hospital care than in ambulatory care. Participants described hospitals as better able to correctly diagnose and control problems, particularly for any condition they viewed to be diagnostically challenging: “[My primary] didn’t help me. I had to go to the emergency room just to get rid of this. She couldn’t do it.”	-Having greater trust in hospital care than in ambulatory care -Diagnostically challenging conditions must be diagnosed and controlled	-Lack of trust in the provider -Imperative knowledge bias	-Interaction with the health care provider -Cognitive biases
Kazemi et al. (2013)	When considering treatment options, the patient-centered outcomes, most important for decision-making, were overall survival, breast-specific survival, and preventing local recurrence.	-Overall survival is important when considering treatments -Preventing local recurrence is important for decision-making	-Maximization of length and quality of life -Risk aversion	-Biomedical and care-related factors -Cognitive biases
Kazemi et al. (2013)	Additionally, some individuals identified personal factors such as their age, previous experience with specific treatments, and pre-existing health conditions as factors affecting their choices.	-Age affects decision-making for patients -Previous experience with treatments affects decision-making for patients -Pre-existing health conditions affects decision-making	-Stage of life -Experiences -Severity and number of health threats	-Socio-cultural factors -Preferences and expectations -Biomedical and care-related factors
Kazemi et al. (2013)	Preventing death from any cause, cancer or noncancer (overall survival). Preventing death from my breast cancer specifically (breast-specific survival)	-Preventing death from any cause	-Maximization of length and quality of life	-Biomedical and care-related factors
Kazemi et al. (2013)	Preventing my breast cancer from coming back in my breast (local recurrence)	-Preventing breast cancer from coming back	-Risk aversion	-Cognitive biases
Kazemi et al. (2013)	Thus, the misconception that more aggressive therapies or pursuing additional treatment could result in improved survival may be a key driver of overtreatment and a critical target for successful deimplementation of low-value breast cancer care.	-Additional treatments could result in overdiagnosis -To improve survival by using aggressive treatments	-Extension bias -Maximization of length and quality of life	-Cognitive biases -Biomedical and care-related factors
Kazemi et al. (2013)	First, studies evaluating patient desires for cost transparency in cancer care have found that some patients believe that more costly care is correlated with higher-quality care, which can be exacerbated by fears surrounding their cancer diagnosis.	-To believe that costly care is a higher-quality of care -Fears surrounding their cancer diagnosis	-Beliefs -Fear and anxiety	-Preferences and expectations -Emotions
Kherad et al. (2020)	Patients expectation: For years, patients have been sold the idea that seeking medical care is the key to maintaining wellness, and that more medicine is preferable to less medicine.	-Seeking medical care is the key to maintain wellness -More medicine is preferable to less medicine -Selling the idea that seeking medical care is the key to maintain wellness	-Imperative action bias -Extension bias -Marketing	-Cognitive biases -Cognitive biases -Economical factors
Kherad et al. (2020)	Patients often do not understand that any diagnostic and therapeutic action in medicine may have unintended consequences and that good medicine does not necessarily mean taking action	-Not understanding the unintended consequences of care -Good medicine means taking action	-Limited health literacy -Imperative action bias	-Knowledge-related factors -Cognitive biases
Kherad et al. (2020)	There is an enthusiasm for early diagnosis as part of preventive strategy, as this allows patients to feel heard and reassured	-Early diagnosis is part of a preventive strategy -There is enthusiasm for an early diagnosis to feel reassured	-Imperative knowledge bias -Perceived insecurity	-Cognitive biases -Emotions
Kherad et al. (2020)	However, negative consequences of false positive diagnostic tests are underestimated, and patients are quick to give doctors credit for trying to do something.	-Underestimating negative consequences of diagnostic tests -Patients give credit for trying to do something	-Asymmetry of risks and benefits -Imperative action bias	-Cognitive biases -Cognitive biases
Kherad et al. (2020)	In addition, patients have huge expectations of their expensive health care system, and often bristle at recommendations that seem to limit their choice: any attempt to limit the access to doctors might be interpreted in relation to its economic dimension, raising fears about “rationing”.	-Having huge expectations of the expensive health care system -To bristle at recommendations that limit choice	-Entitlement to care -Loss aversion	-Socio-cultural factors -Cognitive biases
Kherad et al. (2020)	Moreover, the principle Less is More is frequently counterintuitive, too (for both physicians and patients), and because of this it is basically hard to accept.	-Less is more -Less is more is counterintuitive and hard to accept	-Extension bias -Not accepting the concept of overuse information	-Cognitive biases -Knowledge-related factors
Kool et al. (2020)	A fifth (33/182=18.1%) of the respondents also reported other reasons for providing unnecessary care, such as reassuring the patient, finding a compromise with the patient, lack of energy to start a discussion and the request for another healthcare professional.	-Providing unnecessary care to reassure patients	-Perceived insecurity	-Emotions
McCaffery et al. (2016)	Changing terminology: Behaviours can be influenced by medical terminology, and changing the names for medical conditions may help reduce the effect of overdiagnosis. In one study, describing ductal carcinoma in situ as “non-invasive cancer” resulted in 13-16% more women choosing surgical treatment (rather than medication or active surveillance) compared with calling it a “breast lesion” or “abnor…	-Changing medical terminology reduces the effect of overdiagnosis	-Marketing	-Economic factors
McCaffery et al. (2016)	Low levels of awareness: Awareness of overdiagnosis is low, particularly for cancer screening with few people understanding overdiagnosis of cancer is even possible.	-Awareness of overdiagnosis is low	-Unawareness	-Knowledge-related factors
McCaffery et al. (2016)	Counterintuitive messages: Longstanding, prominent public health messages have emphasized the benefits and ignored the harms of early diagnosis for many diseases. This makes the concept of overdiagnosis unfamiliar, counterintuitive, and difficult to understand.	-Messages have emphasized the benefits and ignored the harms -Overdiagnosis is unfamiliar -Overdiagnosis is counterintuitive -Overdiagnosis is difficult to understand	-Asymmetry of risks and benefits -Unawareness -Not accepting the concept of overuse -Limited health literacy	-Cognitive biases -Knowledge-related factors -Knowledge-related factors -Knowledge-related factors
McCaffery et al. (2016)	Cognitive biases: There is widespread faith in the importance of early detection, and people may choose cancer screening because it is the apparent default decision, even if their informed preferences would be different.	-Widespread faith in early cancer screening -The importance of early detection -Choosing cancer screening, because it is the default decision	-Beliefs -Imperative knowledge -Imperative action	-Preferences and expectations -Cognitive biases -Cognitive biases
McCaffery et al. (2016)	Furthermore, when people are predisposed towards an intervention, they may perceive benefits to be high and risks low, even when explicitly told otherwise	-Perceiving the benefits to be high and risks low	-Asymmetry of risks and benefits	-Cognitive biases
McCaffery et al. (2016)	Intolerance of uncertainty and anxiety about missing rare cases underpin much medical excess.	-Intolerance of uncertainty and anxiety underpin medical excess	-Perceived insecurity	-Emotions
McCaffery et al. (2016)	Vested interests and persuasive communication: Vested interests and persuasive communication: Vested interests may influence how information is presented in the media and the scientific arena. maximizing product sales. Industry funded disease awareness campaigns often increase the numbers of people portrayed as patients.	-Pharmaceutical and device manufacturers maximize product sales by funding incorrect disease awareness campaigns	-Marketing	-Economic factors
Mott et al. (2021)	One way to understand the variability in patient responses is through the lens of medical maximizing–minimizing (MM) preferences. Patients tend to have stable preferences for pursuing more versus less medical testing and treatments. Medical ‘maximizers’ seek health care intervention regardless of necessity, while medical ‘minimizers’ prefer not to receive testing or treatment unless deemed essent…	-Pursuing more versus less medical testing and treatments	-Extension bias	-Cognitive biases
Mott et al. (2021)	In contrast, maximizers voiced a desire and willingness to extend life at any cost.	-A desire and willingness to extend life at any cost.	-Maximization of length and quality of life	-Biomedical and care-related factors
Mott et al. (2021)	However, regardless of MM preferences, nearly all participants said they would take a less aggressive approach to treatment at their current age than if they were younger and wanted to raise children or fulfill other life goals. Most participants, including maximizers, agreed with the general notion that it is acceptable for doctors to recommend less aggressive treatment for older patients based …	-Taking a more aggressive approach if they were younger and wanted to fulfill life goals	-Stage of life	-Socio-cultural factors
Mott et al. (2021)	Maximizers were more active minded, emphasizing the need to employ whatever medical interventions possible to fight cancer.	-The need to employ whatever interventions possible to fight cancer	-Maximization of length and quality of life	-Biomedical and care-related factors
Mott et al. (2021)	Maximizers discounted the recommendation of their physicians particularly when that advice was discordant with their own beliefs, leading them to suspect they were more knowledgeable to perform their own research or to seek a second opinion.	-To discount advice that is discordant with one's own beliefs -Patients follow their own beliefs	-Confirmation bias -Beliefs	-Cognitive biases -Preferences and expectations
Munoz-Plaza et al. (2016)	Physicians reported that patients’ expectations, and the internal and external pressures to meet those expectations, are the most important non-clinical factors driving antibiotic prescribing patterns.	-Patient expectations drive antibiotic prescribing patterns	-Beliefs	-Preferences and expectations
Munoz-Plaza et al. (2016)	Patients are described as wanting tangible action (often in their minds a ‘prescription’) when they come in for an appointment and providers report struggling with the desire to meet these expectations.	-Patients want tangible action when they come in for an appointment	-Imperative action bias	-Cognitive bias
Pathirana et al. (2017)	Popular deep seated beliefs that in healthcare “more is better” and “new is better” are often cited as drivers of unnecessary testing and overdiagnosis.	-More healthcare is better -Popular deep seated beliefs in overdiagnosis and unnecessary testing	-Extension bias -Beliefs	-Cognitive biases -Preferences and expectations
Pathirana et al. (2017)	Related to this is a strong collective faith in the benefits of screening the healthy and making an early diagnosis, arising in part from our fears of a serious disease being missed or a diagnosis made too late.	-A strong collective faith in overdiagnosis -Making an early diagnosis -Fears of a disease being missed -Conducting an early diagnosis to avoid diagnosing a disease too late	-Beliefs -Imperative knowledge bias -Fear and anxiety -Anticipated regret aversion	-Preferences and expectations -Cognitive biases -Emotions -Cognitive biases
Pathirana et al. (2017)	Fears of uncertainty, ageing, death and disease also collectively contribute to this culture of too much medicine	-Fears of uncertainty -Ageing contributes to using too much medicine -Too much medicine -Culture of too much medicine	-Fear and anxiety -Stage of life -Extension bias -Entitlement to care	Emotions -Socio-cultural factors -Cognitive biases -Socio-cultural facotrs
Pathirana et al. (2017)	Industry and Technology Drivers: The most important driver in this domain is the use and promotion (to clinicians and the public) of increasingly sensitive tests, leading to detection—often incidentally—of minor “abnormalities,” which may be of uncertain clinical significance and can cause overdiagnosis.	-The use and promotion of sensitive tests that often lead to detection of minor abnormalities	-Marketing	-Economic factors
Pathirana et al. (2017)	Coon and colleagues point out in their well-reasoned and evidence based exploration of potential drivers of overdiagnosis among children, “Advertisements capitalize on our fear of undiagnosed disease and urge us to see our doctor for testing.''	-Using advertisements to capitalize on fears of undiagnosed diseases -Fear of undiagnosed disease urge us to see the doctor for testing	-Marketing -Fear and anxiety	-Economic factors -Emotions
Pathirana et al. (2017)	A number of authors point to a perception that many people have a lack of knowledge about the limits to, and harms of, medicine and suggest that patients tend to over-rely on tests, including as a means of reassurance.	-Many people have a lack of knowledge -Over-relying on care and not knowing the limits and harms -Patients tend to over-rely on tests as a means of reassurance	-Limited health literacy -Asymmetry of risks and benefits -Perceived insecurity	-Knowledge-related factors -Cognitive biases -Emotions
Pathirana et al. (2017)	Others identify patient expectations that clinicians will “do something” as a potential driver.	-Patients expect that something will be done.	-Imperative action bias	-Cognitive biases.
Paz-Martin and Arnal-Velasco (2023)	Advanced age, patient comorbidity and patient and relatives’ expectations may contribute to LCV use	-Age may contribute to low-value care use -Patient comorbidity may contribute to low-value care use -Patient expectations may contribute to low-value care use -Relatives' expectations may contribute to low-value care use	-Stage of life -Severity and number of health threats -Beliefs -Social network	-Socio-cultural factors -Biomedical and care-related factors -Preferences and expectations -Socio-cultural factors
Paz-Martin and Arnal-Velasco (2023)	In a recent perioperative study, older age, being female, not married, black, and suffering comorbidities were related with higher odds of testing	-Older age was related to higher odds of testing -Being female was related to higher odds of testing -Not being married was related to higher odds of testing -Being black was related to higher odds of testing -Suffering from comorbidites was related with higher odds of testing	-Stage of life -Sex -Marital status /Social network -Race and cultural background -Severity and number of health threats	-Socio-cultural -Socio-demographic factors -Socio-demographic factors -Socio-demographic factors -Biomedical
Paz-Martin and Arnal-Velasco (2023)	A minority of patients (one every five) show preferences for a more aggressive care than needed. These patients, probably due to risk aversion, express their preference for defensive medicine to increase their perceived control.	-Risk aversive behavior is associated with aggressive care preference -Patients prefer defensive medicine to increase perceived control	-Risk aversion -Need for control	-Cognitive biases -Emotions
Paz-Martin and Arnal-Velasco (2023)	A large ammount of healthcare organizations continues promoting activity (i.e., fee-for-service payment), including surgeries, to professionals and patients irrespective of value, not sufficiently sharing the cost of their healthcare or extensive insurance coverage for patients. Obviously, these factors are highly dependent on the individual and society values and can be highly variable in differ…	-Promoting treatments irrespective of its value and costs	-Marketing	-Economic factors
Paz-Martin and Arnal-Velasco (2023)	Other factors associated with LVC are lower socioeconomic status, high healthcare consumption	-Lower socio-economic status is associated with low-value care -High healthcare consumption is associated with low-value care	-Socio-economic status -Consumerism	-Socio-demographic factors -Economic factors
Perlman and Raeburn (2021)	None of the pain variables are significant predictors of the gambling choice. Age is the only consistent statistically significant predictor of gamble choice. Specifically, relative to the “18-24” age group, individuals who were in the “35-44” age group were significantly less likely to be risk-seeking in all domains, suggesting that the “35-44” age group strongly predisposes an individual to ris…	-Patients between 18-24 are more risk-seeking compared to those in the age group 35-44	-Stage of life	-Socio-cultural factors
Perlman and Raeburn (2021)	Now that the link between chronic pain and propensity to make risky health decisions has been identified, further changes to practice standards can be introduced to reduce the likelihood that chronic pain patients make harmful decisions and help chronic pain patients achieve long term goals.	-Chronic symptoms contribute to patients' harmful and risky decision-making	-Duration of symptoms	-Biomedical and care-related factors
Pickles et al. (2015)	Cancer is widely feared and difficult to talk about.	-Cancer is widely feared	-Fear and anxiety	-Emotions
Pickles et al. (2015)	Both doctors and patients often have a strong belief that cancer screening is, in general, a worthwhile and important strategy to combat the risk of getting cancer.	-Patients strongly belief in cancer screening -Cancer screening is an important strategy to combat the risk of getting cancer	-Beliefs -Imperative knowledge bias	-Preferences and expectations -Cognitive biases
Pickles et al. (2021)	A stronger preference for more health care was observed in participants without tertiary education and with inadequate health literacy. Preference for more health care was negatively associated with informed choice and understanding of overdiagnosis, even when controlling for education and health literacy.	-Patients without tertiary education preferred more health care -Patients with inadequate health literacy prefered more health care -Preference for more care was negatively associated with understanding overdiagnosis	-Socio-economic status -Limited health literacy -Limited health literacy	-Socio-demographic factors -Knowledge-related factors -Knowledge-related factors -Knowledge-related factors
Pickles et al. (2021)	People’s innate preferences (MM’s orientation) for more or less health care may guide what they direct their attention to and what they are willing to believe. Studies have shown that people will attend to and interpret information in a way that confirms their existing positions and ignore or dispute contradictory information. Such attentional and confirmatory biases can lead to heightened or red…	-People's innate preferences for more care guide their beliefs -interpreting information to confirm existing positions and ignore or dispute contradictory information	-Extension bias -Confirmation bias	-Extension bias -Cognitive biases
Podder et al. (2019)	Lack of health literacy among patients (Is a factor responsible for percutaneous coronary intervention overuse).	-Lack of health literacy drives overuse	-Limited health literacy	-Knowledge-related factors
Podder et al. (2019)	In the USA alone, unnecessary use of coronary stents cost US $2.4 billion per year to the healthcare system. When a patient has limited health literacy, they can be vulnerable to inappropriate reassurance that PCI is superior to optimal medical therapy in reducing mortality and risk of major cardiac events.	-Limited health literacy is associated with incorrect care perceptions -Patients are vulnerable to inappropriate reassurance	-Limited health literacy -Perceived insecurity	-Knowledge-related factors -Emotions
Podder et al. (2019)	A study showed that 71%–88% of patients even with little or no angina believe that PCI can reduce the risk of death.	-Believing that PCI can reduce the risk of death	-Beliefs	-Preferences and expectations
Podder et al. (2019)	Fear, anxiety, misperceptions and misbeliefs among patients about PCI benefits over optimal medical therapy and lifestyle modification.	-Fear and anxiety about illness and treatment -Misperceptions among patients about care benefits -Misbeliefs abouts care	-Fear and anxiety -Asymmetry of risks and benefits -Beliefs	-Emotions -Cognitive biases -Preferences and expectations
Podder et al. (2019)	Misconceptions about true efficacy of the intervention among physician and patients. There is a popular misconception among patients with stable angina that PCI can reduce the risk of heart attacks and cardio vascular mortality despite the contrary evidence, as reflected in a study where over 85% of patients overestimated the benefits of PCI, believing that it will reduce their chance of heart at…	-Overestemating the benefits despite the contrary evidence	-Asymmetry of risks and benefits	-Cognitive biases
Rapoport (2008)	Stress from the need to function (at work and at home). Worry about the next migraine headache. Although acute care medications may work best when taken early during a migraine attack, some patients take them even before the premonitory symptoms in response to worry about how their functioning and daily activities may be affected. This behaviour puts patients at risk of overusing their medication…	-The need to function at work results in overuse -The severity of a migraine attack can cause unnecessary care	-Present and future income effects -Severity and number of health threats	-Economic factors -Biomedical and care-related factors
Ropers et al. (2023)	When parents demanded testing, they would explore parental concern, educate parents about harms and alternative explanations of symptoms, and advocate watchful waiting.	-Parental concern was a reason for demanding tests	-Social network -Fear and anxiety	-Socio-cultural factors -Emotions
Ropers et al. (2023)	Pediatricians described parents' input and judgement as particularly important for their initial assessment of the situation and subsequent decision-making, especially when they perceived the parents were realistic people who nevertheless were extremely worried.	-Parental input influenced decision-making -Parents that were extremely worried demanded care	-Social-network -Fear and anxiety	-Socio-cultural factors -Emotions
Ropers et al. (2023)	An important perceived positive effect of testing was reassurance of parents, which could decrease the likelihood of parents' ‘doctor shopping’, which may harm the child.	-Parents seek reassurance -Parents can shop arround for care	-Fear and anxiety -Economic factors	-Emotions -Economic factors
Ropers et al. (2023)	More generally, testing could help reduce parents' (specific) anxiety by excluding a disease or could lead to a diagnostic label, thereby also facilitating acceptance of nonmedical treatments.	-Testing can reduce parents' anxiety	-Fear and anxiety	-Emotions
Ropers et al. (2023)	Parents' characteristics and assessment of their children's symptoms reportedly influenced preferences and expectations.	-Parents influenced preferences and expectations	-Social network	-Socio-culutral factors
Ropers et al. (2023)	Because parental worry could cause the child to undergo a diagnostic test, pediatricians stressed their professional responsibility as the patient's advocate to avoid unnecessary burden of testing	-Parental worry could cause their children to undergo diagnostic testing -Parents could cause their children to undergo diagnostic testing	-Fear and anxiety -Social network	-Emotions
Ropers et al. (2023)	When parents or the patient had specific anxieties, often associated with a positive family history or a traumatic experience.	-Parents may cause unnecessary care because of their mental state -Patients and parents with anxieties may cause unnecessary care -Positive family history or traumatic experience may cause unnecessary care	-Social network -Fear and anxiety -Experiences	-Socio-cultural factors -Emotions -Preferences and expectations
Ropers et al. (2023)	Societal and social influences entered the deliberation through several channels: through parental fears of specific diseases that were inspired or augmented by relatives, friends or other healthcare providers. Also, social media and online resources were mentioned as causes of parents' fear or expectations.	-Being inspired or augmented by relatives and friends -Social media and online resources caused parent's fears -Parental fear of specific diseases influenced low-value care use	-Social network -Marketing -Fear and anxiety	-Socio-cultural factors -Economic factors -Fear and anxiety
Ropers et al. (2023)	Many pediatricians described broader societal developments to drive the demand for testing, such as suspecting pathology in physiological variation, a lower tolerance of uncertainty or apparent inaction (wait and see)	-Suspecting pathology in physiological variation -Lower tolerance of uncertainty -Lower tolerance of apparant inaction (wait and see)	-Beliefs -Perceived insecurity -Imperative action bias	-Preferences and expectations -Emotions -Cognitive biases
Ropers et al. (2023)	‘People are less willing to accept it when you propose to wait. Because in adult medicine you can arrange things yourself, e.g., a total body scan. If your physician does not refer you, you take care of it yourself. So I do think things are changing. People are less prepared to wait, because they are impatient.	-Being less willing to accept to wait -Arranging things yourself, such as a total body scan -If you get no referral from your physician you refer yourself.	-Imperative action bias -Consumerism -Consumerism	-Cognitive biases -Economic factors -Economic factors
Ropers et al. (2023)	Everything has to be done fast and immediately. And maybe there is a certain fear that [a disease] is missed, for which you would have needed treatment.’	-Something has to be doe immediately and fast -Not missing a disease, for which you would have needed treatment -Fear of missing a disease	-Imperative action bias -Anticipated regret aversion -Fear and anxiety	-Cognititve biases -Cognitive biases -Emotions
Ropers et al. (2023)	A thorough and comprehensive consideration of potential downstream consequences of testing can improve decision-making. It might however not protect against the overestimation of benefits of testing and underestimation of harms by patients and physicians. This mainly seems due to insufficient knowledge regarding pretest probability and test characteristics, which might be difficult to solve.	-Patients underestimate the harms and overestimate the benefits -Insufficient knowledge can result in the overestimation of benefits and underestimation of risks	-Asymmetry of risks and benefits -Unawareness	-Cognitive biases -Knowledge-related factors
Ropers et al. (2023)	Pediatricians observed that parents struggled with uncertainty and linked this to parental requests for testing in situations with a low probability of disease. Respondents further explained parents' testing demands through factors similar to those in adult medicine, that is, a general enthusiasm for testing, overestimation of the benefits alongside underestimation of the harm, consumerism and me…	-Parental requests were linked to their struggle with uncertainty -Overestimation of the benefits alongside underestimation of the harms -Consumerism of physiological phenomena	-Perceived insecurity -Asymmetry of risks and benefits -Consumerism	-Emotions -Cognitive biases -Economic factors
Ropers et al. (2023)	Pediatricians employed patient-centered communication to explore parental concerns and only tested if they saw no other way to reassure parents.	-Parental concerns resulted in testing when they were not reassured	-Fear and anxiety	-Emotions
Ropers et al. (2023)	Although the overall favorable effect of testing on reassurance is thus questionable, it may subgroups be valuable in anxious and create a short-term sense of relief that is valued by patients	-Testing is valued because it creates a sense of relief	-Fear and anxiety	-Emotions
Rozbroj et al. (2021)	High confidence in screening and testing: Data from 19 studies showed high confidence in screening and testing. Tests and screening were valued because they could identify the root causes of ailments or abnormalities or offer reassurance when these were not found. Tests and screening were seen to enable further steps, such as early intervention, watchful waiting, or doing nothing.	-Patients have a high confidence in screening and testing -Tests and screenings offer reassurance -Tests and screenings enable early interventions -Tests and screenings could identify causes of ailments or abnormalities	-Asymmetry of risks and benefits -Perceived insecurity -Imperative knowledge bias -Imperative knowledge bias	-Cognitive biases -Emotions -Cognitive biases -Cognitive biases
Rozbroj et al. (2021)	Overuse was difficult to understand, but information helped: Data from 17 studies described low awareness about overuse and difficulty understanding overuse concepts. Participants generally had low pre-study awareness of overuse.	-Overuse was difficult to understand -Patients had low awareness about overuse	-Limited health literacy -Unawareness	-Knowledge-related factors -Knowledge-related factors
Rozbroj et al. (2021)	Acceptance that overuse can be harmful: Data from 15 studies showed an acceptance that overuse (of tests and diagnoses) can harm people. Participants accepted that overuse can cause emotional suffering, loss of quality of life and hardship, such as loss of income. This acceptance sometimes co-existed with limited understandings of overuse.	-Patients accepted that overuse can cause suffering and loss of quality of life -Overuse acceptance co-existed with limited understandings of overuse	-Maximization of length and quality of life -Limited health literacy	-Biomedical and care-related factors -Knowledge-related factors
Rozbroj et al. (2021)	Rejection or problematisation of overuse: Data from 18 studies showed that participants problematised, and sometimes rejected, overuse concepts. Participants problematising overuse accepted its potential harms. However, they downplayed the significance of overuse, believing that associated harms were acceptable to reduce the burden of disease.	-Patients problematised and rejected overuse concepts. -The harms were acceptable to reduce the burden of the disease	-Not accepting the concept of overuse -Maximization of length and quality of life	-Knowledge-related factors -Biomedical and care-related factors
Rozbroj et al. (2021)	Some participants were concerned that informing the public about overuse may trivialise diseases or lead to complacency, which may cause healthcare underutilisation. Participants rejecting overuse questioned its epistemic legitimacy. They suspected messaging about overuse was motivated by cost-saving and would diminish public access to healthcare. Some believed that overuse concepts were unsound,…	-Patients rejected overuse messaging, questioned its legitimacy and viewed it as unsound. -Patients believed that overuse concepts were unsound	-Not accepting the concept of overuse -Beliefs	-Knowledge-related factors -Preferences and expectations
Rozbroj et al. (2021)	Overuse information had limited impacts on intended test and screening uptake: Data from 11 studies showed conflicting impacts of information about overuse on intended intervention uptake. Data from seven studies indicated that overuse information would not influence participants’ future uptake of tests or treatments. Reasons for unchanged uptake intentions included problematising or rejecting ov…	-Patients problematised or rejected overuse messages -Patients have a low-understanding of overuse	-Not accepting the concept of overuse -Limited health literacy	-Knowledge-related factors -Knowledge-related factors
Rozbroj et al. (2021)	Data from 17 studies showed that lay people believed they were poorly informed about overuse.	-Lay people were poorly informed about overuse	-Unawareness	-Knowledge-related factors
Rozbroj et al. (2021)	Both barriers and enablers of communicating about overuse appeared to be rooted in participant perceptions that there is intrinsic value in being as informed as possible. Participants valued things that gave them more information, whether these be tests or communications about overuse.	-Patients have an intrinsic value to be as informed as possible -Patients valued tests and other care that gave them more information	-Over-informed -Imperative knowledge bias	-Knowledge-related factors -Cognitive biases
Rozbroj et al. (2021)	Participants appeared to have high confidence in their ability to use information to improve their medical decision-making. The synthesised data suggested that participants attributed specific characteristics to testing and screening. Participants considered tests and screening to be indispensable, and their results to be objective and inherently useful. Synthesised data indicated that tests and …	-A high confidence to use information to improve decision-making -An unwillingness to problematise tests and scans and view them as benign, objective and inherently useful	-Over-informed -Asymmetry of risks and benefits	-Knowledge-related factors -Cognitive biases
Rozbroj et al. (2021)	Relative to expert discourses, lay people had different understandings and limited acceptance of overuse (of tests and diagnoses), and conceptualised the causality between overuse and overtreatment differently. The acceptance of overuse appeared to be influenced by several broader beliefs and experiences. Beliefs about the importance of screening appeared to colour the interpretation of overuse m…	-Having limited acceptance of overuse -Beliefs appeared to influence the acceptance of overuse -Experiences appeared to influence the acceptance of overuse	-Not accepting the concept of overuse -Beliefs -Experiences	-Knowledge-related factors -Preferences and expectations -Preferences and expectations
Rudin et al. (2022)	The role of the “culture of health care consumption” domain was evident in design meetings with patients. Patients were often surprised to learn that medical tests could be inconclusive or have other downsides.	-Culture of health care consumption -Patients were often surprised to learn about the downsides of tests	-Consumerism -Unawareness	-Economic factors -Knowledge-related factors
Rudin et al. (2022)	“Patient factors and experiences” influenced patients’ reasons for asking for or agreeing to a medical test. We found a range in decision-making preferences. Some preferred to let the doctor make all decisions and would get any test their doctor recommends. Others prefer playing a more active role. Patients also varied in their interest in getting medical tests. PCPs described experiences with pa…	-Experiences influenced patients to ask for medical tests -Getting any test the doctor recommends -Patients prefer to get many tests	-Experiences -Acceptance of care recommended by the provider -Extension bias	-Preferences and expectations -Interaction with the healthcare provider -Cognitive biases
Salm et al. (2023)	Another patient’s situation was affected by high symptom severity with frequent engagement of family members.	-High symptom severity affected patients' care situation and needs -Family members affected patients' care situation and needs	-Severity and number of health threats -Social network	-Biomedical and care-related factors -Socio-cultural factors
Salm et al. (2023)	In a third case, a care-intensive disease triggered a focus on the main disease.	-Care-intensive disease triggered a focus on the main disease	-Severity and number of health threats	-Biomedical and care-related factors
Salm et al. (2023)	Another patient visited several doctors from different specialities, following different and sometimes contradictory treatment plans.	-Visiting doctors from different specialties, following different and sometimes contradictory treatment plans	-Consumerism	-Economic factors
Salm et al. (2023)	Naturally, patient need, for example in terms of multiple continuing pathologies, led to a high volume of doctor visits.	-Patient needs in terms of continuing pathologies led to frequent doctor visits -Patient needs for multiple pathologies led to doctor visists	-Duration of symptom or illness -Severity and number of health threats	-Biomedical and care-related factors -Biomedical and care-related factors
Scherer et al. (2020)	Participants with a stronger maximizing orientation were significantly more likely to prefer the active intervention relative to participants with a minimizing orientation in all scenarios.	-Patients with a care maximizing orientation demand more care	-Beliefs	-Preferences and expectations
Scherer et al. (2020)	Parental status significantly moderated the effect of maximizing minimizing preferences in only 1 of the scenarios involving decisions for children. This interaction indicated that the MMS was more predictive of deciding to go to the emergency room among parents than nonparents.	-Parental status affects the decision to go to the emergency room	-Stage of life	-Socio-cultural factors
Scherer et al. (2020)	Patients’ medical maximizing-minimizing preferences have the potential to lead patients down a path toward inappropriate use, either receipt of low-benefit care or avoidance of high-benefit care. Overall, maximizers tended to seek out care regardless of whether the test or treatment was high or low benefit. Maximizers are at risk of seeking low-benefit care.	-Patients with medical maximizing preferences seek out care and cause inappropriate care use	-Beliefs	-Preferences and expectations
Scherer et al. (2020)	That is, the MMS (maximizing-minimizing preferences) was predictive of preferences when the majority of our sample preferred to receive high/low-benefit care and when the majority preferred to not receive high/low-benefit care. The variability in mean-level preferences across situations indicates that other factors (e.g., presence/absence of symptoms, perceived severity of the health threat, perc…	-Perceived severity of the health threat determine medical preferences -Perceived social norms determine medical preferences -Maximizing preferences predicted the preference for high and low-benefit care	-Severity and number of health threats -Entitlement to care -Beliefs	-Biomedical and care-related factors -Socio-cultural factors -Preferences and expectations
Sicsic et al. (2018)	Showing that women had a propensity to choose to be screened; that is, they placed higher weights on the benefit as compared with the harms of BC screening.	-Women had a propensity to choose to be screened -Women placed higher weights on the benefits compared to the harms	-Sex -Asymmetry of risks and benefits	-Socio-demographic factors -Cognitive biases
Sicsic et al. (2018)	The predictors having a significant and positive impact on WTA overdiagnosis include living in Paris, being an executive, and being very worried about BC.	-Being an executive resulted in a higher willinges to accept overdiagnosis -Being worried about breast cancer	-Socio-economic status -Fear and anxiety	-Socio-demographic factors -Emotions
Sicsic et al. (2018)	For instance, executives have a WTA (willingness to accept) overdiagnosis 26% higher than that of unemployed women.	-Executives are more willing to accept overdiagnosis than unemployed individuals	-Socio-economic status	-Socio-demographic factors
Sicsic et al. (2018)	Women in poor health have a WTA overdiagnosis 43% lower than that of women declaring a good or very good health.	-Women in good or very good health are more willing to accept overdiagnosis	-Severity and number of health threats	-Biomedical and care-related factors
Sicsic et al. (2018)	The predictors of WTA false-positive mammography are the same and also include regular screening uptake (WTA 22% higher than that for women who never received a mammogram) and positive opinions about additional examinations such as biopsies (WTA 16% higher than that for women having negative opinions about additional examinations).	-Some women that have received a mammogram are more willing to accept overdiagnosis and regular screening -Having positive opinions about additional examinations	-Experiences -Extension bias	-Preferences and expectations -Cognitive biases
Sicsic et al. (2018)	Particularly, our study provides evidence that women are willing to trade a decrease in BC mortality against an increase in harms, and vice versa.	-Some women are more willing to accept screening to avoid breast cancer related death	-Maximization of length and quality of life	-Biomedical and care-related factors
Siedlikowski et al. (2018)	Patient anxiety, patient expectations of being tested, and a positive family history of breast cancer all significantly increased the chances that a mammogram would be ordered.	-Patient anxiety increased the chances of ordering a mammogram -Patient expectations increase the chances of ordering a mammogram -Positive familiy history of breast cancer increases the chance to order a mammogram	-Fear and anxiety -Beliefs -Experiences	-Emotions -Preferences and expectations -Preferences and expectations
Siedlikowski et al. (2018)	If a physician thought that mammography for women aged 40 to 49 was not recommended or was unclear, then a patient’s expectation of having mammography tripled the probability that mammography would be ordered.	-Patient expectations tripled the probability to order a mammography	-Beliefs	-Preferences and expectations
Siedlikowski et al. (2018)	87% Would order it if a patient was anxious about having the disease.	-More tests ordered because the patient was anxious	-Fear and anxiety	-Emotions
Siedlikowski et al. (2018)	94% of physicians found patients often or always thought that breast cancer was a serious threat, were aware of screening and wanted to discuss screening mammography.	-Patients always thought breast cancer to be a serious threat	-Beliefs	-Preferences and expectations
Skolarus et al. (2021)	Providers also described the influence of patients’ emotional challenges, such as fear of having cancer, reluctance to have definitive treatment, indecisiveness and deferral of definitive treatment, or family pressure to “do something” as barriers to stopping low-value ADT.	-Fear is a barrier to stop low-value care ADT -Pressure from patients' families to do something is a barrier to stop low-value care ADT	-Fear and anxiety -Social network	-Emotions -Social network
Skolarus et al. (2021)	I think they feel like they’re doing something. And they, because they have cancer, they got to do something.	-They feel that they have to do something -Because they have cancer they have to do something	-Imperative action bias -Severity and number of health threats	-Cognitive biases -Biomedical and care-related factors
Strobel et al. (2023)	Patients demanded more and questions, based on their information gained through the media, were more biased.	-Being biased to demand care based on information from the media	-Marketing	-Economic factors
Strobel et al. (2023)	Relatives also exerted pressure on physicians leading them to behave in a defensive medical manner.	-Pressure from relatives resulted in defensive medical manner	-Social network	-Socio-cultural factors
Strobel et al. (2023)	Patients acted like consumers respectively customers who expect a certain service from the physician as their health care provider.	-Acting like a consumer or customer and expecting services from the provider	-Consumerism	-Economic factors
Strobel et al. (2023)	Particularly on part of the patients, there often was significant pressure exerted on physicians because of the patients' expectations.	-Patient expectations pressured physicians	-Beliefs	-Preferences and expectations
Strobel et al. (2023)	Psychological treatment (e.g., reassuring patients)	-Treatment reassured patients	-Perceived insecurity	-Emotions
Sutkowi-Hemstreet et al. (2015)	More than two-thirds of patients could not name a harm of screening when asked "what would you consider to be a harmful effect of screening? Most patients reported having no personal experience with harms or hearing of harms experienced by others. Many patients stated that they could more readily name benefits.	-Patients could name benefits but not the harmful effects	-Asymmetry of risks and benefitts	-Cognitive biases -Cognitive biases
Sutkowi-Hemstreet et al. (2015)	I can’t really think of any harms. I tend to think of the benefits because I have friends that have had the screenings.	-Not being able to think of the harms and only thinking about the benefits -Having friends that have had screenings	-Asymmetry of risks and benefits -Social network	-Cognitive biases -Socio-cultural factors
Sutkowi-Hemstreet et al. (2015)	Nearly all patients considered screening a necessity for good health and readily named benefits of screening.	-Patients considered screening a necessity for good health and named benefits	-Asymmetry of risks and benefitts	-Cognitive biases
Sutkowi-Hemstreet et al. (2015)	A majority mentioned that knowing is a benefit of screening, and explained several reasons for this. Some suggested that knowing for the sake of knowing was beneficial, while others suggested that a screening test might help put a name on something.	-Knowing can help put a name on something	-Imperative knowledge bias	-Cognitive biases
Sutkowi-Hemstreet et al. (2015)	Others explained that knowing would give them a sense of control or an opportunity to research options and make choices.	-Knowing would give patients a sense of control -Knowing provides an opportunity to research options and make choices	-Need for control -Imperative knowledge bias	-Cognitive biases -Cogntivie biases
Sutkowi-Hemstreet et al. (2015)	Patients also suggested that knowing would give them an opportunity to prepare psychologically, financially, or interpersonally (e.g., make sure family is taken care of) for whatever comes next (e.g., treatment, ill health, or death).	-To know gives opportunity to prepare -To make sure family is taken care of	-Imperative knowledge bias -Social network	-Cognitive biases -Socio-cultural factos
Sutkowi-Hemstreet et al. (2015)	Patients seemed to think that most diseases detected early by screening were treatable.	-Thinking that early detecting screening increases treatability of diseases	-Imperative knowledge bias	-Cognitive biases
Sutkowi-Hemstreet et al. (2015)	Other perceived benefits of screening included psychological benefits (e.g., relief or peace of mind), better prognosis, better quality of life, the possibility of detecting other health problems, reducing long-term healthcare costs, reducing the impact on others (e.g., family, future children), and reducing the impact on society (e.g., prevention decreases overall healthcare costs).	-To experience relief or peace of mind -Better quality of life -To reduce long-term healthcare costs -To reduce the impact on others (family and future children) -Screening provides a better prognosis and possibiliy of detecting other problems	-Perceived insecurity -Maximization of length and quality of life -Present and future income effects -Social network -Imperative knowledge bias	-Emotions -Biomedical and care related factors -Economic factors -Socio-cultural factors -Cognitive biases
Sutkowi-Hemstreet et al. (2015)	If it’s found earlier, it’s going to be more easier to handle financially than if you get to a point that you have to go to [a hospital] to have heart surgery.	-If it's found earlier, It's going to be easier to handle financially -Finding it earlier makes it easier to handle than having to got to the hospital for surgery at a later point	-Present and future income effects -Anticipated regret aversion	-Economic factors -Cognitive biases
Sutkowi-Hemstreet et al. (2015)	It would help me get my affairs in order and, you know, see my children. I think that’s always good to know ahead of time for your family. It would be harder on me but it would be much better for my family to know ahead of time.	-It would be better for my family to know ahead of time	-Social network	-Socio-cultural factors
Sutkowi-Hemstreet et al. (2015)	One of the most important factors to patients was their physicians’ recommendations. Patients not only suggested that their physician’s recommendation greatly influenced their decisions to get screened, but some patients also mentioned their physician’s recommendation as a motivator to avoid screening.	-Physicians' recommendations greatly influenced patients' decisions	-Acceptance of care recommended by the provider	-Interaction with the healthcare provider
Sutkowi-Hemstreet et al. (2015)	For instance, patients indicated that being younger was a reason to get screened, and that they might be less likely to get screened as they got older.	-Being younger was a reason to get screened	-Stage of life	-Socio-cultural factors
Sutkowi-Hemstreet et al. (2015)	They also indicated that if their quality of life was good, they might choose to get screened, but might opt out of screening if their quality of life was poor.	-Getting screened because the patient currently experiences a ''good'' quality of life	-Maximization of length and quality of life	-Biomedical and care-related factors
Sutkowi-Hemstreet et al. (2015)	patients indicated that they would be motivated to get screened if they had a personal or family history of disease, were black and perceived a greater risk for certain diseases, or had a positive personal experience with screening.	-Motivated to get screened because of personal or family history of disease -Motivated to get screened because of being black -Motivated to get screened because of perceiving a greater risk for diseases -Having positive personal experience with screening motivated patients to get screened	-Experiences -Race and cultural background -Risk aversion -Experiences	-Preferences and expectations -Socio-demographic factors -Cognitive biases -Preferences and expectations
Sutkowi-Hemstreet et al. (2015)	Patients also incorporated the following interpersonal factors into decisions about screening: experience of a friend or family member with screening or disease, recommendation of a screening test by a friend or family member, and the impact of the test results on others (e.g., if the disease were hereditary).	-Experiences of friends and family members with screening	-Experiences	-Preferences and expectations
Sutkowi-Hemstreet et al. (2015)	Finally, patients considered many healthcare factors, such as the cost of the test, insurance coverage, reputation of the facility, and mistrust of the medical community. The type of screening test and disease being tested for also influenced patients’ decisions about specific screening tests. For example, patients described the PSA test for prostate cancer as just a blood test, and something the…	-Considering the costs of the tests -Insurance coverage -The wllingness to do convenient, time-efficient, and comfortable testing -Testing because of the reputation of medical facilities or the mistrust of medical communities	-Insurance coverage -Insurance coverage -Ease of use -Lack of trust in the provider	-Economic factors -Economic factors -Biomedical and care-related factors -Interaction with the provider
Sutkowi-Hemstreet et al. (2015)	I seek a lot of information and then would think about it and…it would probably be something I would discuss with my wife or other kinds of close friends or family as well as my doctor. I’d really just go through an intellectual process, but I think some part of me still has this emotional thing of the big cancer word.	-I seek a lot of information and then think about it -Discussing it with my wife, close friends and family -The emotional thing of the big cancer word	-Over-informed -Social network -Fear and anxiety	-Knowledge-related factors -Socio-cultural factors -Emotions
Sutkowi-Hemstreet et al. (2015)	Others said screening is just something you are supposed to do	-Others said screening is something you are supposed to do	-Beliefs	-Preferences and expectations
Sutkowi-Hemstreet et al. (2015)	I’ll probably go home and what do you call it when you sit there and stuff goes through your mind and you work it out over and over. Probably a couple of nights of that would help me make a decision and maybe discuss it with my wife.	-Discuss it with my wife	-Social network	-Socio-cultural factors
Sutkowi-Hemstreet et al. (2015)	Patients who had been screened previously and had not experienced harms often said they would want to get screened again without much discussion about benefits, harms, or other factors.	-Being previously screened	-Experiences	-Preferences and expectations
Taylor et al. (2018)	In the setting of malignancy, King et al. reported that only 13% of patients who underwent CPM had documented evidence of being at high risk for contralateral breast cancer based on genetic mutations or history, suggesting that factors other than increased risk are driving the rise in bilateral mastectomy. Indeed, previous studies have identified an association between CPM, younger age, white rac…	-Younger age is associated with low-value care demand -Race is associated with a rise of low-value care demand -Higher education levels are associated with low-value care demand	-Stage of life -Race and cultural background -Socio-economic status	-Socio-cultural -Socio-demographic factors -Socio-demographic factors
Taylor et al. (2018)	Patient preference is believed to be a significant driver in the decision to pursue bilateral surgery for unilateral breast cancer and likely plays a key role in decision making for patients with LCIS as well. Rosenberg et al reported that emotional factors such as patient anxiety and perception that treatment decisions are patient driven rather than physician driven or shared were associated wit…	-Patient preference is a key driver to pursue bilateral surgery for unilateral breast cancer -Anxiety is an emotional factors to pursue bilateral surgery for unilateral breast cancer	-Beliefs -Fear and anxiety	-Preferences and expectations -Emotions
Taylor et al. (2018)	Although the long-term malignant potential of LCIS is poorly understood, the elevated risk for the development of breast cancer in patients with LCIS compared with the average population also may drive some patients to be proactive.	-Poor understanding of diseases may result in proactive behavior -Elevated risk for cancer development may result in proactive behaviour	-Limited health literacy -Risk aversion	-Knowledge-related factors -Cognitive biases
van Egmond et al. (2019)	According to the dermatologists, patients visiting their practices often prefer follow-up visits as this is reassuring to them after their skin cancer diagnosis.	-Follow-up visists are reassuring	-Perceived insecurity	-Emotions
van Egmond et al. (2019)	Another reason, according to dermatologists, is the lack of trust by patients in their GP, as he or she will be the first person of contact for the patient after being discharged from follow-up.	-Patients lack trust in their general practitioner	-Lack of trust in the provider	-Interaction with the health care provider
van Egmond et al. (2019)	In addition, dermatologists indicated that their predecessor often provided annual follow-up visits to the patients, creating an unnecessary habit. This makes it hard for them to explain to patients that they do not need follow-up visits anymore and they rather avoid these discussions.	-Accepting unnecessary follow-up visits recommended by the previous dermatologist -Providing annual follow-up visits in the past creates an unnecessary habit for patients	-Acceptance of care recommended by the provider -Experiences	-Interaction with the health care provider -Preferences and expectations
van Egmond et al. (2019)	They indicated that after being shocked to hear their diagnosis a yearly check-up would reduce their anxiety.	-A yearly check-up would reduce their anxiety	-Fear and anxiety	-Emotions
van Egmond et al. (2019)	They (patients) find it hard to self-examine their skin, and FBSEs performed by dermatologists give them more confidence about their skin.	-Full body skin examinations provides patients more confidence	-Perceived insecurity	-Emotions
van Egmond et al. (2019)	Patients in a secondary-care setting overall prefer a dermatologist to perform follow-up visits because of their specialization, whereas they consider the GP to be a generalist. As a result, patients have more confidence in dermatologists and also believe that dermatologists take them more seriously than GPs.	-Having more confidence in a dermatologist than in a GP	-Lack of trust in the provider	-Interaction with the health care provider
van Egmond et al. (2021)	The BCC patients belonging to class 2 had a strong preference to receive additional follow-up care. The respondents with high probability to belong to this class were mainly women.	-Women have a high probability and preference to receive additional follow-up visits	-Sex	-Socio-demographic factors
van Egmond et al. (2021)	This contrasts with the dermatologists belonging to class 2, who strongly preferred additional follow-up visits, which they would prefer to be conducted by a dermatologist and include a total-body skin examination.	-Dermatologists strongly preferred additonal follow-up visits for their patients	-Acceptance of care recommended by the provider	-Interaction with the provider
Vercellini et al. (2015)	This process may be a challenge also because patients’ overestimation of benefits and underestimation of harms is difficult to prevent in medicine more broadly.	-Patients overestimate the benefits and underestimate the harms	-Asymmetry of risks and benefits	-Cognitive biases
Wammes et al. (2014)	Nearly all (> 90%) respondents indicated that patients experience health care as a right, and that this fact leads to unnecessary care. A comparable proportion indicated that patients have a strong need for an explanation and certainty and that this also leads to unnecessary care.	-Patients experience health care as a right -Patients have a strong need for an explanations and for certainty	-Entitlement to care -Perceived insecurity	-Socio-cultural factors -Emotions
Wammes et al. (2014)	According to 70.9% of the participating GPs, patients are reassured more quickly when he or she refers increasing the number of referrals.	-Patients need reassurance through referrals -Feeling more at ease when referred instead of examined by the GP	-Perceived insecurity -Lack of trust in the provider	-Emotions -Interaction with the health care provider
Wammes et al. (2014)	Moreover, responding GPs admit to providing a lot of unnecessary care themselves. The combination of a demand satisfying attitude of the Dutch responding GPs, with consumerism among patients (patients perceive health care as their right), drives this perception.	-Consumerism among patients drives unnecessary care -Patients demand unnecessary care because health care is their right	-Consumerism -Entitlement to care	-Economic factors -Socio-cultural factors
Wammes et al. (2014)	Almost 80% of respondents indicated that some patients prefer the GP cooperative as an alternative for the regular practice-based primary care and this leads to unnecessary care	-Patients prefer GP cooperatives as alternatives for regular primary care	-Lack of trust	-Interaction with the healthcare provider
Wang et al. (2021)	The most consistently cited factor that influenced decision making for all participants (including both high and low utilizers) was trust in their provider.	-Trust in the provider influenced care decision making about care utilization	-Lack of trust in the provider	-Interaction with the health care provider
Wang et al. (2021)	Another factor that encouraged women to pursue more treatment was the desire for peace of mind. For many women, knowing whether cancer had spread and informing any need for additional adjuvant therapy supported the importance of SLNB. Similarly, some women felt that radiotherapy would eradicate any remaining cancer and reduce the risk of disease spread.	-Pursuing more treatment provides peace of mind -To know whether the cancer had spread -Eradicating remaining cancer reduces the risk of diesease spread	-Perceived insecurity -Imperative knowledge bias -Risk aversion	-Emotions -Cognitive biases -Cognitive biases
Wang et al. (2021)	Overall, women did not appear to weigh the risks versus benefits of overtreatment or the increased risks of undergoing cancer treatment for older patients.	-Not weighing the risks versus benefits of overtreatment	-Asymmetry of risks and benefits	-Cognitive biases
Wang et al. (2021)	For most participants, age was not a factor in deciding to undergo or omit SLNB and/or radiotherapy, asserting that age is just a number and functional status matters more. Some women therefore felt that age-based guidelines may be discriminatory.	-Age-based medical guidelines to avoid care were perceived as discriminatory and not accepted	-Not accepting the concept of overuse	-Knowledge-related factors
Wang et al. (2021)	Despite these sentiments, several high utilizers allowed that they would be less inclined to pursue aggressive treatment at an older age. Conversely, three of four low utilizers said they would have elected SLNB if they were much younger.	-Being more inclined to pursue treatments if they were much younger	-Stage of life	-Socio-cultural factors
Wang et al. (2021)	Another key patient-level driver of SLNB and post lumpectomy radiotherapy utilization is perceived benefit such as eradicating cancer cells or informing adjuvant therapy decisions. Although it is tempting to assume that more treatment leads to improved survival, both prospective and retrospective Despite these sentiments, several high utilizers allowed that they would be less inclined to pursue a…	-Overestimating the benefit that more treatment leads to improved survival	-Asymmetry of risks and benefits	-Cognitive biases
Yin et al. (2019)	The qualitative results in our study as well as in previous studies suggest that village doctors’ prescription behaviours can be largely affected by patients’ requests. Young people are often the primary breadwinners of a family, thus they want to be cured as fast as possible when they get ill, which may contribute to the higher antibiotic prescribing rates we observed.	-Curing the primary breadwinners of a family as soon as possible	-Present and future income effects	-Economic factors

## Sheet: Cognitive biases
Cognitive biases (n=31)
We identified ‘cognitive biases’ (covered in 31 of the 47 included articles) as a core theme contributing to patients’ demand for low-value care. A cognitive bias is a systematically occurring tendency to think, act or feel in a certain manner, caused by processing and interpreting information derived from individual experiences and preferences (Hofmann, 2020; Tversky and Kahneman, 1982). Within …

## Sheet: Asymmetry of risks and benefits
Asymmetry of risks and benefits
	Open codes	Axial codes
Buist et al. (2016)	-Patients knowledge about harms and benefits	-Asymmetry of risks and benefits
Gaver (2022)	-Screening tests with high rates of overdiagnosis are perceived as succesful and beneficial	-Asymmetry of risks and benefits
Hofmann (2020)	-To understand risks and benefits in very unbalanced and biased ways	-Asymmetry of risks and benefits
Kherad et al. (2020)	-Underestimating negative consequences of diagnostic tests	-Asymmetry of risks and benefits
McCaffery et al. (2016)	-Messages have emphasized the benefits and ignored the harms	-Asymmetry of risks and benefits
McCaffery et al. (2016)	-Perceiving the benefits to be high and risks low	-Asymmetry of risks and benefits
Pathirana et al. (2017)	-Over-relying on care and not knowing the limits and harms	-Asymmetry of risks and benefits
Podder et al. (2019)	-Misperceptions among patients about care benefits	-Asymmetry of risks and benefits
Podder et al. (2019)	-Overestemating the benefits despite the contrary evidence	-Asymmetry of risks and benefits
Ropers et al. (2023)	-Patients underestimate the harms and overestimate the benefits	-Asymmetry of risks and benefits
Ropers et al. (2023)	-Overestimation of the benefits alongside underestimation of the harms	-Asymmetry of risks and benefits
Rozbroj et al. (2021)	-Patients have a high confidence in screening and testing	-Asymmetry of risks and benefits
Rozbroj et al. (2021)	-An unwillingness to problematise tests and scans and view them as benign, objective and inherently useful	-Asymmetry of risks and benefits
Sicsic et al. (2018)	-Women placed higher weights on the benefits compared to the harms	-Asymmetry of risks and benefits
Sutkowi-Hemstreet et al. (2015)	-Patients could name benefits but not the harmful effects	-Asymmetry of risks and benefits
Sutkowi-Hemstreet et al. (2015)	-Not being able to think of the harms and only thinking about the benefits	-Asymmetry of risks and benefits
Sutkowi-Hemstreet et al. (2015)	-Patients considered screening a necessity for good health and named benefits	-Asymmetry of risks and benefits
Vercellini et al. (2015)	-Patients overestimate the benefits and underestimate the harms	-Asymmetry of risks and benefits
Wang et al. (2021)	-Not weighing the risks versus benefits of overtreatment	-Asymmetry of risks and benefits
Wang et al. (2021)	-Overestimating the benefit that more treatment leads to improved survival	-Asymmetry of risks and benefits
Explanation clustering asymmetry of risks and benefits	The first subtheme, ‘asymmetry of risks and benefits’ (covered in 13 of the 47 included articles), is a tendency of patients to overestimate the benefits and underestimate the risks of low-value care treatments (Hofmann, 2020). Three examples of open codes assigned to this theme are: ‘to understand risks and benefits in very unbalanced and biased ways’, ‘over-relying on care and not knowing the l…

## Sheet: Extension bias
Extension bias
	Open codes	Axial codes
Alber et al. (2017)	-Having a ''prevention dogma'': more care is better	-Extension bias
Bishop et al. (2017)	-Patients want their blood work redone even when the results are good	-Extension bias
Born et al. (2019)	-Public's view that more is better	-Extension bias
Hofmann (2020)	-A tendency to think that more care is better than less care	-Extension bias
Hofmann (2021)	-More care is better than less care	-Extension bias
Hofmann (2021)	-Doing too little may be worse than doing too much	-Extension bias
Jensen et al. (2020)	-Expecting more treatment after diagnostics	-Extension bias
Kazemi et al. (2013)	-Additional treatments could result in overdiagnosis	-Extension bias
Kherad et al. (2020)	-More medicine is preferable to less medicine	-Extension bias
Kherad et al. (2020)	-Less is more	-Extension bias
Mott et al. (2021)	-Pursuing more versus less medical testing and treatments	-Extension bias
Pathirana et al. (2017)	-More healthcare is better	-Extension bias
Pathirana et al. (2017)	-Too much medicine	-Extension bias
Pickles et al. (2021)	-People's innate preferences for more care guide their beliefs	-Extension bias
Rudin et al. (2022)	-Patients prefer to get many tests	-Extension bias
Sicsic et al. (2018)	-Having positive opinions about additional examinations	-Extension bias
Explanation clustering extension bias	The second subtheme, ‘extension bias’ (covered in 13 of the 47 included articles), is the tendency of patients to perceive more healthcare as better than less healthcare (Hofmann, 2020). Patients incentivized by this bias can demand excessive, unnecessary, and even harmful care. Three examples of open codes that were clustered in this theme are: ‘the public’s view that more is better’, ‘a tendenc…

## Sheet: Imperative knowledge
Imperative knowledge bias
	Open codes	Axial codes
Gangathimmaiah et al. (2023)	-Demanding care because of a need for validation of symptoms	-Imperative knowledge bias
Hofmann (2020)	-Thinking that early detection is better than later detection	-Imperative knowledge bias
Hofmann (2021)	-To know is better than not to know	-Imperative knowledge bias
Kangovi et al. (2013)	-Diagnostically challenging conditions must be diagnosed and controlled	-Imperative knowledge bias
Kherad et al. (2020)	-Early diagnosis is part of a preventive strategy	-Imperative knowledge bias
McCaffery et al. (2016)	-The importance of early detection	-Imperative knowledge bias
Pathirana et al. (2017)	-Making an early diagnosis	-Imperative knowledge bias
Pickles et al. (2015)	-Cancer screening is an important strategy to combat the risk of getting cancer	-Imperative knowledge bias
Rozbroj et al. (2021)	-Tests and screenings could identify causes of ailments or abnormalities	-Imperative knowledge bias
Rozbroj et al. (2021)	-Tests and screenings enable early interventions	-Imperative knowledge bias
Rozbroj et al. (2021)	-Patients valued tests and other care that gave them more information	-Imperative knowledge bias
Sutkowi-Hemstreet et al. (2015)	-Knowing can help put a name on something	-Imperative knowledge bias
Sutkowi-Hemstreet et al. (2015)	-Knowing provides an opportunity to research options and make choices	-Imperative knowledge bias
Sutkowi-Hemstreet et al. (2015)	-To know gives opportunity to prepare	-Imperative knowledge bias
Sutkowi-Hemstreet et al. (2015)	-Thinking that early detecting screening increases treatability of diseases	-Imperative knowledge bias
Sutkowi-Hemstreet et al. (2015)	-Screening provides a better prognosis and possibiliy of detecting other problems	-Imperative knowledge bias
Wang et al. (2021)	-To know whether the cancer had spread	-Imperative knowledge bias
Explanation clustering Imperative knowledge bias	The third subtheme, ‘imperative knowledge bias’ (covered in 11 of the 47 included articles), is a tendency of patients to gain more information related to their health status, because this is better than being ignorant. Therefore, patients tend to think that ‘’to know is better than not to know’’ (Hofmann, 2020). This bias occurs primarily in the field of diagnostics, and usually leads to overdia…

## Sheet: Imperative action bias
Imperative action bias
	Open codes	Axial codes
Hofmann (2021)	-Something must happen, because action is better than inaction	-Imperative action bias
Jensen et al. (2020)	-A biopsy is expected after a thyroid nodule is discovered	-Imperative action bias
Jensen et al. (2020)	-A diagnosis provokes a gut instinct to get it out	-Imperative action bias
Jensen et al. (2020)	-Choosing a surgical treatment option after a cancer diagnosis	-Imperative action bias
Kherad et al. (2020)	-Seeking medical care is the key to maintain wellness	-Imperative action bias
Kherad et al. (2020)	-Good medicine means taking action	-Imperative action bias
Kherad et al. (2020)	-Patients give credit for trying to do something	-Imperative action bias
McCaffery et al. (2016)	-Choosing cancer screening, because it is the default decision	-Imperative action bias
Munoz-Plaza (2016)	-Patients want tangible action when they come in for an appointment	-Imperative action bias
Ropers et al. (2023)	-Lower tolerance of apparant inaction (wait and see)	-Imperative action bias
Ropers et al. (2023)	-Being less willing to accept to wait	-Imperative action bias
Ropers et al. (2023)	-Something has to be done immediately and fast	-Imperative action bias
Pathirana et al. (2017)	-Patients expect that something will be done.	-Imperative action bias
Skolarus et al. (2021)	-They feel that they have to do something	-Imperative action bias
Explanation clustering Imperative action bias	The ‘imperative action bias’ (covered in 8 of the 47 included articles) was found as the fourth subtheme. Patients with this bias feel obliged to act, because ‘’action is better than inaction’’ (Hofmann, 2021). Three examples of open codes assigned to this subtheme are: ‘something must happen, because action is better than inaction’, ‘good medicine means taking action’, and ‘patients give credit …

## Sheet: Risk aversion
Risk aversion
	Open codes	Axial codes
Alber et al. (2017)	-Having a ''prevention dogma'': prevention is better	-Risk aversion
Hofmann (2020)	-Aversions to dangers or uncertainty	-Risk aversion
Kazemi et al. (2013)	-Preventing local recurrence is important for decision-making	-Risk aversion
Kazemi et al. (2013)	-Preventing my breast cancer from coming back in my breast (local recurrence)	-Risk aversion
Paz-Martin and Arnal-Velasco (2023)	-Risk aversive behaviour is associated with aggressive care preference	-Risk aversion
Sutkowi-Hemstreet et al. (2015)	-Motivated to get screened because of perceiving a greater risk for diseases	-Risk aversion
Taylor et al. (2018)	-Elevated risk for cancer development may result in proactive behaviour	-Risk aversion
Wang et al. (2021)	-Eradicating remaining cancer reduces the risk of diesease spread	-Risk aversion
Explanation clustering risk aversion	‘Risk aversion’ (covered in 7 of the 47 included articles), is a tendency of patients to avoid or reduce uncertainties, dangerous situations, and risks as much as possible (Hofmann, 2020; Taylor et al., 2018; Wang et al., 2021). The open codes attributed to this subtheme are: ‘aversions to dangers or uncertainty’, ‘elevated risk for cancer development may result in proactive behavior’, and ‘eradi…

## Sheet: Anticipated regret aversion
Anticipated regret aversion
	Open codes	Axial codes
Ellen et al. (2021)	-To undergo procedures just in case	Anticipated regret aversion
Hofmann (2020)	-Better safe than sorry	Anticipated regret aversion
Hofmann (2021)	-Better safe than sorry	Anticipated regret aversion
Pathirana et al. (2017)	-Conducting an early diagnosis to avoid diagnosing a disease too late	Anticipated regret aversion
Ropers et al. (2023)	-Not missing a disease, for which you would have needed treatment	Anticipated regret aversion
Sutkowi-Hemstreet et al. (2015)	-Finding it earlier makes it easier to handle than having to got to the hospital for surgery at a later point	Anticipated regret aversion
Explanation clustering anticipated regret aversion	‘Anticipated regret aversion’ (covered in 6 of the 47 included articles) includes instances where patients strive to avoid possible regret in the future by demanding unnecessary care in the present (Hofmann, 2020, 2021). We assigned the following three examples of open codes to this subtheme: ‘to undergo procedures just in case', better safe than sorry’, and ‘conducting an early diagnosis to avoi…

## Sheet: Confirmation bias
Confirmation bias
	Open codes	Axial codes
Born et al. (2019)	-Confirmation bias hinders the action of stopping a practice	-Confirmation bias
Ellen et al. (2021)	-Demanding care untill told what they want to hear	-Confirmation bias
Mott et al. (2021)	-To discount advice that is discordant with one's own beliefs	-Confirmation bias
Pickles et al. (2021)	-interpreting information to confirm existing positions and ignore or dispute contradictory information	-Confirmation bias
Explanation clustering extension bias	The ‘confirmation bias’ (covered in 4 of the 47 included articles) occurs when patients seek or interpret medical information or care recommendations that correspond to their viewpoints, and disregard or dispute contradicting recommendations and information (Pickles et al., 2021). Furthermore, patients influenced by this bias can prefer more healthcare than needed, and ignore, reject, or give les…

## Sheet: Loss aversion
Loss aversion
	Open codes	Axial codes
Born et al. (2019)	-Loss aversion hinders the action of stopping a practice	-Loss aversion
Hofmann (2020)	-The loss of an option is greater than the utility associated with acquiring it	-Loss aversion
Hofmann (2021)	-We feel uncomfortable with losing what we have, because we attribute unreasonable value to what we have	-Loss aversion
Kherad et al. (2020)	-To bristle at recommendations that limit choice	-Loss aversion
Explanation clustering loss aversion	The seventh subtheme ‘loss aversion’ (covered in 4 of the 47 included articles), occurs when patients overvalue low-value care options and experience discomfort with losing a preferred care option (Hofmann, 2021; Kherad et al., 2020). These patients tend to continue demanding low-value care even when physicians do not recommend this, because the losses loom larger than the gains. Three examples o…

[truncated: 32 more sheets: Anchoring effect, Prominence effect, Preferences and expectations, Beliefs, Experiences, Emotions, Perceived insecurity, Fear and anxiety, Need for control, Knowledge-related factors, Limited health literacy, Not accepting overuse, Unawareness, Over-informed, Socio-cultural factors, Stage of life, Social network, Entitlement to care, Economic factors, Consumerism …]
